# Supplementary material for: Spatial and Temporal Variability in the Development and Potential Toxicity of Phormidium Biofilms in the Tarn River, France
Source: Toxins (Basel). 2018 Oct 17;10(10):418. doi: 10.3390/toxins10100418 (PMC6215143; doi:10.3390/toxins10100418)
Supplement: Supplementary file 1 [file toxins-10-00418-s001.zip]

Archive with 1 entries (1 files):
- toxins-357114-supplementary.docx
